# Supplementary material for: Pharmacodynamic Model of the Dynamic Response of Pseudomonas aeruginosa Biofilms to Antibacterial Treatments
Source: Biomedicines. 2023 Aug 21;11(8):2316. doi: 10.3390/biomedicines11082316 (PMC10452719; doi:10.3390/biomedicines11082316)
Supplement: Supplementary file 1 [file biomedicines-11-02316-s001.zip]

Archive with 1 entries (1 files):
- biomedicines-2541470-supplementary.pdf
